# Supplementary material for: Can Vitamin D Supplementation Improve Inflammation in Relapsing-Remitting Multiple Sclerosis Patients?
Source: Biomedicines. 2024 Jul 17;12(7):1580. doi: 10.3390/biomedicines12071580 (PMC11274703; doi:10.3390/biomedicines12071580)
Supplement: Supplementary file 1 [file biomedicines-12-01580-s001.zip]

Archive with 1 entries (1 files):
- biomedicines-3040348-supplementary.pdf
